# Supplementary material for: Incidence and Impact of Refeeding Syndrome in an Internal Medicine and Gastroenterology Ward of an Italian Tertiary Referral Center: A Prospective Cohort Study
Source: Nutrients. 2022 Mar 23;14(7):1343. doi: 10.3390/nu14071343 (PMC9002385; doi:10.3390/nu14071343)
Supplement: Supplementary file 1 [file nutrients-14-01343-s001.zip]

Archive with 1 entries (1 files):
- nutrients-1641236-supplementary.pdf
